# Supplementary material for: Impact of Heat and Drought Stress on Grasspea and Its Wild Relatives
Source: Plants (Basel). 2023 Oct 8;12(19):3501. doi: 10.3390/plants12193501 (PMC10574926; doi:10.3390/plants12193501)
Supplement: Supplementary file 1 [file plants-12-03501-s001.zip]

Archive with 2 entries (2 files):
- Plants-supplementary Excel tables.docx.xlsx
- Plants-supplementary world tables.pdf
