# Supplementary material for: Impact of Heat and Drought Stress on Grasspea and Its Wild Relatives
Source: Plants (Basel). 2023 Oct 8;12(19):3501. doi: 10.3390/plants12193501 (PMC10574926; doi:10.3390/plants12193501)
Supplement: Supplementary file 1 [file plants-12-03501-s001.zip › Plants-supplementary Excel tables.docx.xlsx]

## Sheet: Table S1
Table S1. Correlation between tested traits under no stress conditions.
Correlations
Traits		DF	DP	DM	LT	RLWC	Tchll	PC	BYP	PLH	NFPP	NUPP	NTPP	GYP	SNPP	SN/P	HSW	HI	S-ODAP	L-ODAP	CP	SL	SW	SA	SP	SD	SE	SFD	SC	ST	SR
DF	Pearson Correlation	1
DP	Pearson Correlation	,934**	1
DM	Pearson Correlation	0.240272	0.350522	1
LT	Pearson Correlation	-0.152086	-0.177074	-0.204271	1
RLWC	Pearson Correlation	0.128504	0.124377	0.0587449	-,628**	1
Tchll	Pearson Correlation	-,507*	-0.402857	-0.0461993	-0.182569	0.106545	1
PC	Pearson Correlation	-0.278002	-0.158851	0.132397	-0.224571	0.192855	0.328258	1
BYP	Pearson Correlation	-0.294906	-0.173214	0.143719	-0.150288	0.177934	,468*	,420*	1
PLH	Pearson Correlation	-0.315198	-0.173064	,484*	-0.214787	0.0431314	,429*	,457*	,753**	1
NFPP	Pearson Correlation	-,524**	-,492*	-0.0335763	-0.0626209	0.189709	,590**	0.22516	0.296802	0.218039	1
NUPP	Pearson Correlation	0.257534	0.264692	0.360569	-0.28784	0.24045	0.116672	0.348154	-0.0440016	0.135743	0.0929139	1
NTPP	Pearson Correlation	-0.339296	-0.33241	0.123436	-0.116789	0.148641	,510*	0.145025	0.160138	0.272874	,890**	0.367792	1
GYP	Pearson Correlation	-,563**	-,442*	0.00420891	-0.168183	0.203298	,551**	0.277372	,743**	,493*	,600**	-0.350741	0.32036	1
SNPP	Pearson Correlation	-0.335304	-0.349565	-0.327925	0.133313	0.0910909	0.192046	-0.0751394	0.189452	-0.0838409	,489*	-,449*	0.297999	,585**	1
SN/P	Pearson Correlation	0.0986169	0.0516017	-0.3419	0.246183	-0.0633782	-0.277206	-0.259364	0.0427886	-0.216877	-0.352221	-,557**	-,463*	0.120366	,621**	1
HSW	Pearson Correlation	-,503*	-0.338671	0.213397	-0.258894	0.186944	,537**	,442*	,768**	,689**	0.334477	-0.099273	0.132853	,753**	-0.0729289	-0.325619	1
HI	Pearson Correlation	-,526**	-,517**	-0.270678	0.00919837	0.081109	0.214122	-0.147228	-0.217605	-0.250186	,471*	-,478*	0.230792	,466*	,622**	0.184474	0.0820809	1
S-ODAP	Pearson Correlation	0.0156357	-0.0265379	-0.201428	-0.292688	0.300576	0.0512936	0.169612	-0.112281	-0.222783	0.0215606	0.333513	0.0469222	-0.0946095	-0.0201369	-0.00357538	-0.0952052	0.0709085	1
L-ODAP	Pearson Correlation	0.0257579	-0.034984	-0.0361976	-0.364341	0.0682314	0.0190968	-0.0768219	-,422*	-0.257332	-0.0527266	0.274701	0.0692776	-0.29903	-0.0657511	-0.0615468	-0.315447	0.164498	,697**	1
CP	Pearson Correlation	-,439*	-0.370332	-0.20293	-0.1258	0.148422	0.264308	-0.100635	-0.0621316	-0.0480623	,457*	-0.31261	0.315317	0.390832	,547**	0.0639192	0.0667963	,611**	-0.154334	0.0120528	1
SL	Pearson Correlation	-0.386427	-0.252854	0.284446	-0.373602	0.154944	,449*	0.296778	,704**	,733**	0.288586	-0.0278199	0.18274	,607**	-0.222261	-,429*	,920**	-0.0382421	-0.0546705	-0.204239	0.0095876	1
SW	Pearson Correlation	-0.345084	-0.213453	0.241347	-0.361741	0.132083	,455*	0.314817	,710**	,682**	0.276043	-0.0288182	0.148527	,611**	-0.229942	-,428*	,928**	-0.053534	-0.0692086	-0.221741	-0.0229196	,987**	1
SA	Pearson Correlation	-0.313962	-0.195594	0.253105	-0.392738	0.161061	,446*	0.260512	,699**	,683**	0.272757	-0.0168631	0.16883	,585**	-0.235791	-,423*	,895**	-0.0681703	-0.00816043	-0.176726	-0.0373208	,991**	,988**	1
SP	Pearson Correlation	-0.365271	-0.231693	0.280939	-0.381147	0.149351	,440*	0.30629	,701**	,722**	0.279209	-0.0150446	0.174985	,597**	-0.238981	-,443*	,921**	-0.057821	-0.055498	-0.203036	-0.00109542	,998**	,993**	,992**	1
SD	Pearson Correlation	-0.363042	-0.230462	0.254955	-0.359183	0.144766	,459*	0.294969	,715**	,700**	0.28195	-0.0265646	0.165315	,613**	-0.224225	-,424*	,927**	-0.0505807	-0.0458879	-0.210042	-0.0097191	,995**	,996**	,994**	,997**	1
SE	Pearson Correlation	-,483*	-,437*	0.188906	-0.139685	0.209388	,411*	0.0560874	,523**	,634**	0.213078	-0.156279	0.177256	,505*	0.124248	0.0172911	,546**	0.137962	-0.00629659	-0.164696	0.191951	,566**	,456*	,518**	,524**	,517**	1
SFD	Pearson Correlation	-0.240223	-0.21843	0.289947	-0.201631	0.208296	0.0671254	-0.0185538	0.308271	,541**	0.0123585	-0.0932109	0.0569547	0.212922	0.00697177	0.0522416	0.282617	0.00529693	0.102486	0.0181047	0.0203702	,415*	0.277278	0.379626	0.37188	0.339949	,792**	1
SC	Pearson Correlation	0.0516133	-0.00407953	0.211736	-0.0636218	-0.120386	-0.33254	0.148873	-0.204579	0.178425	-0.109929	0.110128	-0.0153865	-0.29041	-0.151565	-0.0995471	-0.227336	-0.134519	-0.119593	0.085317	-0.126016	-0.112056	-0.174853	-0.163374	-0.117528	-0.182498	-0.0907201	0.350684	1
ST	Pearson Correlation	0.0106379	0.0488968	0.0751997	0.0432167	-0.119083	0.256198	0.0740636	,583**	0.343139	0.0364211	0.168735	0.0363384	0.255277	-0.267129	-0.22491	,498*	-,426*	0.180284	-0.125442	-0.333995	,540**	,589**	,601**	,556**	,596**	0.173763	-0.0299369	-,507*	1
SR	Pearson Correlation	-0.075217	-0.0595687	0.129004	-0.0488667	0.133536	-0.304439	-0.123659	-,567**	-0.286856	0.0395928	0.0485247	0.144772	-0.27996	0.193902	0.0584788	-,468*	0.325997	0.136523	0.309828	,464*	-,436*	-,532**	-,492*	-,454*	-,496*	-0.0118671	0.219574	0.320972	-,693**	1
*, ** indicate significance at 0.05 and 0.001 probability levels,DF, days to flowering; DP, days to first pod; DM, days to maturity; BYP, biological yield plant−1; LT, leaf temperature; RLWC, relative leaf water content; Tchll, total chlorophyll; PC, proline content; PLH, plant height, ; NFPP, number of filled pods plant−1 ; NUPP, number of unfilled pods plant−1 ; NTPP, number of total pods plant…

## Sheet: Table S2
Table S2. Correlation between tested traits under heat stress conditions.
Correlations
Traits		DF	DP	DM	LT	RLWC	Tchll	PC	BYP	PLH	NFPP	NUPP	NTPP	GYP	SNPP	SN/P	HSW	HI	S-ODAP	L-ODAP	CP	SL	SW	SA	SP	SD	SE	SFD	SC	ST	SR
DF	Pearson Correlation	1
DP	Pearson Correlation	,925**	1
DM	Pearson Correlation	,702**	,605**	1
LT	Pearson Correlation	0.0763178	0.141808	0.128844	1
RLWC	Pearson Correlation	-,482*	-,496*	-0.29368	-,405*	1
Tchll	Pearson Correlation	-0.290801	-0.203862	-,476*	-0.14458	,525**	1
PC	Pearson Correlation	-,510*	-,416*	-,449*	-0.364002	,612**	,788**	1
BYP	Pearson Correlation	-0.0637853	0.127237	-0.172924	-0.238778	-0.0969024	0.117429	0.128267	1
PLH	Pearson Correlation	-,481*	-0.385889	-0.186991	-0.0791744	0.224793	0.105295	0.319929	0.320465	1
NFPP	Pearson Correlation	-0.295367	-0.260742	-0.358244	-0.264993	,595**	,681**	,628**	-0.253463	0.0744215	1
NUPP	Pearson Correlation	-0.314956	-0.316246	-0.20644	-0.155618	0.396962	0.268505	0.213576	-0.112011	0.21813	,592**	1
NTPP	Pearson Correlation	-0.359216	-0.317895	-0.376389	-0.258495	,582**	,597**	,514*	-0.162583	0.16628	,915**	,854**	1
GYP	Pearson Correlation	-,410*	-0.21649	-0.335427	-0.311596	,445*	,561**	,618**	,626**	0.28598	0.399169	0.270241	,419*	1
SNPP	Pearson Correlation	-0.0821046	-0.104249	-0.0951443	-0.148181	0.359946	0.404178	0.201179	-0.0182574	-0.0377551	0.393375	0.358917	,433*	0.271321	1
SN/P	Pearson Correlation	0.153551	0.0979828	0.162907	0.0170015	-0.0248017	-0.0158784	-0.195602	0.12845	-0.110118	-0.203364	0.016888	-0.114025	0.0261152	,813**	1
HSW	Pearson Correlation	-0.335852	-0.138483	-0.272186	-0.252583	0.284903	0.379378	,561**	,565**	0.239895	0.281205	0.0734037	0.235748	,825**	-0.274544	-,469*	1
HI	Pearson Correlation	0.0938503	0.0924641	0.193516	0.0702182	0.192285	0.236919	0.107403	-,442*	-0.391315	,515*	0.298028	,448*	0.225057	0.331288	0.0447473	0.0917865	1
S-ODAP	Pearson Correlation	0.199429	0.146506	-0.0229102	0.266416	0.00528412	-0.0798163	-0.24937	-0.016359	-0.170946	-0.245429	-0.139174	-0.202461	-0.176708	0.000231736	0.170697	-0.134396	-0.170364	1
L-ODAP	Pearson Correlation	-0.157048	-0.235854	-0.14125	-0.244652	0.256676	-0.239914	-0.0987359	-0.178843	-0.120625	0.0694873	0.39623	0.218134	-0.141965	0.0124564	-0.0161514	-0.116591	-0.133786	0.273064	1
CP	Pearson Correlation	-0.34238	-0.39249	-0.258246	-0.330259	,626**	,440*	,430*	-0.387003	0.0341337	,711**	,415*	,645**	0.127704	,544**	0.115228	-0.11341	0.343019	-0.267324	0.117272	1
SL	Pearson Correlation	-0.21163	-0.0651787	-0.237831	-0.293759	0.185594	0.292674	,489*	,491*	0.23378	0.357418	0.0516116	0.250062	,675**	-0.326501	-,561**	,889**	0.028885	-0.328279	-0.181419	-0.074026	1
SW	Pearson Correlation	-0.175852	-0.0556794	-0.216236	-0.296949	0.190405	0.341885	,475*	,460*	0.200834	0.396414	0.093451	0.294721	,683**	-0.279444	-,537**	,873**	0.11489	-0.285832	-0.182773	-0.0507912	,975**	1
SA	Pearson Correlation	-0.181858	-0.0200495	-0.222864	-0.271799	0.181803	0.284677	,453*	,546**	0.205117	0.27238	-0.0362534	0.166534	,684**	-0.374781	-,564**	,929**	0.000357423	-0.202801	-0.199386	-0.145199	,978**	,961**	1
SP	Pearson Correlation	-0.217656	-0.0552739	-0.251746	-0.263354	0.156961	0.268277	,457*	,558**	0.230576	0.248825	-0.0390411	0.149123	,685**	-0.37874	-,559**	,911**	-0.0261332	-0.266307	-0.210067	-0.154257	,985**	,965**	,990**	1
SD	Pearson Correlation	-0.178895	-0.0133888	-0.23404	-0.259056	0.11956	0.245056	,406*	,602**	0.236007	0.18659	-0.0776619	0.0970234	,670**	-,413*	-,557**	,907**	-0.0665822	-0.234688	-0.22877	-0.213534	,969**	,952**	,989**	,994**	1
SE	Pearson Correlation	-0.0689226	0.0908247	0.00440923	-0.0668469	-0.0885208	-0.177684	0.0721716	0.375835	0.243878	-0.0738325	-0.0768177	-0.087202	0.217546	-0.274952	-0.225774	0.349912	-0.230771	-0.402547	-0.192747	-0.232302	,467*	0.284086	,420*	,431*	,430*	1
SFD	Pearson Correlation	-0.229985	-0.0723952	-0.13339	-0.0191476	0.102273	-0.0946068	0.20816	0.253106	0.207319	-0.0257395	-0.142	-0.0867047	0.222417	-0.354333	-0.357008	,411*	-0.24635	-0.271591	-0.0687265	-0.164281	,474*	0.274143	,440*	,455*	,437*	,906**	1
SC	Pearson Correlation	-0.263316	-0.274407	-0.345599	-0.292338	0.210031	0.134538	0.289699	-0.0917535	-0.158118	0.248892	-0.0745867	0.126866	0.025697	,470*	0.316597	-0.151054	0.0254802	-0.0256415	0.167434	,413*	-0.137731	-0.168362	-0.175824	-0.162982	-0.217251	-0.133457	-0.0123496	1
ST	Pearson Correlation	-0.230029	-0.0858029	-0.113804	0.101724	0.262065	-0.109261	0.143317	0.176668	0.218222	-0.195003	-0.295114	-0.252469	0.112989	-,579**	-,512*	,422*	-0.347765	0.0851696	0.101174	-0.214513	0.357814	0.234597	,425*	,418*	,433*	,503*	,702**	-0.262298	1
SR	Pearson Correlation	-0.0684945	-0.24339	-0.0614474	0.168621	0.0487399	0.0353808	-0.0305864	-,622**	-0.255559	0.234151	0.333928	0.264946	-0.384386	,465*	0.369597	-,609**	0.179226	0.0357887	0.338856	,499*	-,560**	-,546**	-,663**	-,640**	-,703**	-,416*	-0.326939	0.383271	-,487*	1
*, ** indicate significance at 0.05 and 0.001 probability levels,DF, days to flowering; DP, days to first pod; DM, days to maturity; BYP, biological yield plant−1; LT, leaf temperature; RLWC, relative leaf water content; Tchll, total chlorophyll; PC, proline content; PLH, plant height, ; NFPP, number of filled pods plant−1 ; NUPP, number of unfilled pods plant−1 ; NTPP, number of total pods plant…

## Sheet: Table S3
Table S3. Correlation between tested traits under combined heat + drought stress conditions.
Correlations
Traits		DF	DP	DM	LT	RLWC	Tchll	PC	BYP	PLH	NFPP	NUPP	NTPP	GYP	SNPP	SN/P	HSW	HI	S-ODAP	L-ODAP	CP	SL	SW	SA	SP	SD	SE	SFD	SC	ST	SR
DF	Pearson Correlation	1
DP	Pearson Correlation	,952**	1
DM	Pearson Correlation	,779**	,767**	1
LT	Pearson Correlation	,518**	,548**	0.230635	1
RLWC	Pearson Correlation	-,729**	-,724**	-,516**	-,766**	1
Tchll	Pearson Correlation	-,427*	-0.368746	-0.303862	-,670**	,704**	1
PC	Pearson Correlation	-,451*	-,434*	-,583**	-,474*	,628**	,660**	1
BYP	Pearson Correlation	-0.233552	-0.233973	-0.369906	-0.19375	0.167085	0.0456101	0.0862011	1
PLH	Pearson Correlation	-0.0546886	-0.0623338	-0.142699	-0.0768945	-0.0331515	-0.130555	0.0702234	0.285103	1
NFPP	Pearson Correlation	-,545**	-,548**	-,483*	-,553**	,676**	,786**	,748**	0.135133	-0.191731	1
NUPP	Pearson Correlation	-,432*	-,422*	-0.180928	-,405*	,447*	,475*	0.319384	-0.0859112	-0.118301	,684**	1
NTPP	Pearson Correlation	-,432*	-,436*	-0.288437	-,526**	,609**	,725**	,619**	0.0243633	-0.222958	,908**	,839**	1
GYP	Pearson Correlation	-0.379417	-,415*	-0.344365	-,613**	,607**	,526**	,474*	,664**	0.0280511	,591**	0.341215	,573**	1
SNPP	Pearson Correlation	-0.379347	-0.317439	-0.122714	-,583**	,617**	,677**	,554**	-0.107749	-0.336866	,594**	,446*	,647**	,430*	1
SN/P	Pearson Correlation	-0.129907	-0.0537909	0.130797	-0.31746	0.293256	0.278336	0.184429	-0.170121	-0.278902	0.0608761	0.0591792	0.18932	0.158483	,823**	1
HSW	Pearson Correlation	-0.0338214	-0.11741	-0.195324	-0.0826724	0.110768	-0.0406862	-0.0445505	,743**	0.268296	0.0376363	-0.0512426	0.00720085	,648**	-0.344836	-,444*	1
HI	Pearson Correlation	-0.285914	-0.300287	-0.156174	-,573**	,703**	,706**	,610**	-0.122915	-0.349282	,688**	,500*	,740**	,593**	,756**	,440*	-0.0160499	1
S-ODAP	Pearson Correlation	0.187415	0.250142	0.167279	,485*	-,431*	-0.365101	-,407*	-0.341304	-0.218619	-,407*	-0.271542	-0.398454	-,517**	-0.0662338	0.189247	-,410*	-0.263772	1
L-ODAP	Pearson Correlation	-0.15867	-0.139638	-0.0810108	-0.0454499	0.217861	0.00799087	0.0331433	0.0313472	0.0565112	0.145579	,442*	0.335988	0.231323	0.295468	0.244136	0.127638	0.249112	0.157322	1
CP	Pearson Correlation	-0.358812	-0.325613	-0.201453	-,636**	,574**	,662**	,494*	-0.130427	-0.329208	,637**	,419*	,510*	0.313013	,616**	0.231967	-0.184513	,587**	-0.231893	0.115131	1
SL	Pearson Correlation	-0.292068	-0.363385	-0.298285	-0.390144	0.282422	0.1239	0.0415843	,809**	0.292082	0.267378	0.26213	0.270431	,719**	-0.140617	-0.341617	,828**	0.0438838	-,528**	0.188868	0.0114195	1
SW	Pearson Correlation	-0.250056	-0.324594	-0.258362	-0.39764	0.288077	0.172824	0.0730722	,763**	0.255401	0.310714	0.304177	0.341537	,766**	-0.0833863	-0.307281	,851**	0.152421	-,510*	0.243369	0.0152682	,975**	1
SA	Pearson Correlation	-0.22179	-0.279663	-0.275601	-0.310381	0.194299	0.0964628	-0.00875759	,849**	0.241575	0.1961	0.161195	0.209354	,723**	-0.149989	-0.287789	,856**	0.020747	-,457*	0.168514	-0.0765642	,975**	,969**	1
SP	Pearson Correlation	-0.268534	-0.341558	-0.308954	-0.366907	0.261045	0.113164	0.0451162	,816**	0.269381	0.242204	0.210789	0.256584	,741**	-0.133857	-0.301587	,853**	0.063133	-,498*	0.210512	-0.0389242	,988**	,981**	,991**	1
SD	Pearson Correlation	-0.22978	-0.290264	-0.281888	-0.314202	0.190123	0.0469853	-0.0234411	,848**	0.314213	0.139506	0.105491	0.149009	,700**	-0.194355	-0.300054	,862**	-0.0217167	-,466*	0.161061	-0.11824	,973**	,960**	,993**	,991**	1
SE	Pearson Correlation	-0.389711	-,414*	-0.368678	-0.0937849	0.113335	-0.106438	-0.0870828	,408*	0.117356	0.0856764	0.150911	-0.021142	0.0763285	-0.215174	-0.294374	0.149855	-0.349071	-0.240843	-0.18253	0.0322685	,425*	0.236121	0.324232	0.332497	0.328179	1
SFD	Pearson Correlation	-0.294591	-0.341732	-0.367244	-0.181734	0.177125	-0.0616308	0.0229249	,443*	0.0921282	0.112085	0.0214335	0.00280899	0.165294	-0.246955	-0.352905	0.264514	-0.256127	-0.331011	-0.0880795	0.127252	,528**	0.344662	,436*	,464*	,451*	,852**	1
SC	Pearson Correlation	-,458*	-,523**	-0.31147	-,676**	,706**	,446*	,472*	0.168658	0.108345	,472*	0.397394	,480*	,524**	0.219435	-0.0691445	0.303101	,454*	-,541**	0.213569	0.404041	,493*	,459*	0.382113	,469*	0.395857	0.204651	,460*	1
ST	Pearson Correlation	0.0388338	0.0289338	-0.206317	0.141497	-0.219824	-0.342935	-0.264044	,598**	0.0562495	-0.215234	-0.269829	-0.24669	0.178254	-,450*	-0.378467	,540**	-0.390457	-0.120726	-0.0072987	-0.178893	,607**	,514*	,648**	,619**	,659**	,466*	,684**	0.064623	1
SR	Pearson Correlation	0.0830851	0.104111	0.265874	-0.0786398	0.227749	0.373264	0.281877	-,756**	-0.392857	0.28588	0.319741	0.35757	-0.257014	,430*	0.266538	-,581**	,485*	0.124769	0.0699357	0.370753	-,627**	-,562**	-,692**	-,650**	-,725**	-,405*	-,416*	0.161781	-,766**	1
*, ** indicate significance at 0.05 and 0.001 probability levels,DF, days to flowering; DP, days to first pod; DM, days to maturity; BYP, biological yield plant−1; LT, leaf temperature; RLWC, relative leaf water content; Tchll, total chlorophyll; PC, proline content; PLH, plant height, ; NFPP, number of filled pods plant−1 ; NUPP, number of unfilled pods plant−1 ; NTPP, number of total pods plant…
